# Supplementary material for: Urinary profiles of methoxyphenamine and its metabolite after inhalation of methoxyphenamine smoke in humans: aiming to distinguish between active and passive exposure
Source: Forensic Toxicol. 2023 Jan 6;41(2):230–40. doi: 10.1007/s11419-022-00658-2 (PMC10310607; doi:10.1007/s11419-022-00658-2)
Supplement: Supplementary file 2 — (XLSX 23 KB) [file 11419_2022_658_MOESM2_ESM.xlsx]

## Sheet: Urinary MPA concentration
Urinary MPA concentration (ng/mL)
1st period	pre	0-4 h	4-8 h	8-12 h	12-24 h	24-36 h	36-48 h	48-60 h	60-72 h	72-84 h	84-96 h
MPA001	N.D.	25.8622	13.5001	8.15635	5.17671	0.833469	0.719167	N.D.	N.D.	N.D.	N.D.
MPA002	N.D.	25.2387	7.22724	3.86035	1.99791	0.5>	N.D.	0.662861	0.5>	N.D.	N.D.
MPA003	N.D.	7.83919	3.92971	4.11449	2.00859	N.D.	N.D.	0.5>	N.D.	N.D.	N.D.
MPA004	N.D.	16.53	5.77962	3.3403	1.65589	0.5>	N.D.	N.D.	N.D.	N.D.	N.D.
MPA005	N.D.	2.6552	4.15873	6.66523	3.4685	N.D.	N.D.	N.D.	N.D.	N.D.	N.D.
MPA006	N.D.	2.16829	2.56549	5.36765	1.80501	0.678399	0.5>	N.D.	N.D.	N.D.	N.D.
※Lower limit of quantification：0.5 ng/mL, limit of detection：0.1 ng/mL
2nd period	pre	0-4 h	4-8 h	8-12 h	12-24 h	24-36 h	36-48 h	48-60 h	60-72 h	72-84 h	84-96 h
MPA001	N.D.	1077.68	351.416	419.174	189.047	59.3287	9.13974	5.77089	3.84946	2.4209	1.65051
MPA002	N.D.	971.253	333.331	323.716	212.045	13.1644	12.0181	4.49525	2.18479	1.11156	0.847918
MPA003	N.D.	1330.41	498.159	390.896	141.004	12.4489	12.3995	3.06779	3.33853	2.83929	3.67202
MPA004	N.D.	259.195	69.2592	29.8671	16.5916	12.3491	6.42374	1.69863	0.52949	0.804175	0.782474
MPA005	N.D.	792.411	504.55	364.822	318.448	78.4659	24.0131	2.73475	3.98302	0.712477	0.723767
MPA006	N.D.	369.589	408.334	324.897	344.356	84.3926	52.0044	5.19534	6.88219	1.80695	1.73463
※Lower limit of quantification：0.5 ng/mL, limit of detection：0.1 ng/mL

## Sheet: Urinary ODMP concentration
Urinary ODMP concentration (ng/mL)
1st period	pre	0-4 h	4-8 h	8-12 h	12-24 h	24-36 h	36-48 h	48-60 h	60-72 h	72-84 h	84-96 h
MPA001	N.D.	2.76632	3.09284	3.90079	3.77247	1.29732	0.641227	0.342309	0.295804	N.D.	0.25>
MPA002	N.D.	2.54014	2.69182	2.51529	2.24527	0.854595	0.375112	0.365882	0.336395	0.25>	0.25>
MPA003	N.D.	1.52	2.07147	2.99411	2.48809	0.61766	0.607106	0.439323	0.381778	N.D.	N.D.
MPA004	N.D.	2.94278	3.00339	2.65429	2.2801	0.624265	0.399154	0.25142	N.D.	0.25>	N.D.
MPA005	N.D.	0.25>	0.546164	1.16249	1.25413	0.270869	0.330802	N.D.	0.25>	N.D.	N.D.
MPA006	N.D.	0.25>	0.409685	0.767339	1.01675	0.483696	0.477964	0.25>	N.D.	N.D.	N.D.
※Lower limit of quantification：0.25 ng/mL, limit of detection：0.1 ng/mL
2nd period	pre	0-4 h	4-8 h	8-12 h	12-24 h	24-36 h	36-48 h	48-60 h	60-72 h	72-84 h	84-96 h
MPA001	N.D.	79.3373	80.8392	150.951	132.048	95.3989	23.515	24.5699	18.9576	10.4621	12.4855
MPA002	N.D.	95.087	87.772	132.243	127.411	26.7851	39.5768	16.3862	13.7925	4.9893	5.86411
MPA003	N.D.	161.177	205.352	323.064	206.135	31.1397	34.203	13.4841	13.7192	4.00637	5.61718
MPA004	N.D.	24.7168	19.7992	18.4507	12.4997	18.9948	11.2486	3.00123	0.832163	1.78797	2.07251
MPA005	N.D.	15.6099	31.9978	45.9616	84.6093	42.2292	24.227	4.76979	9.78763	2.10134	2.41287
MPA006	N.D.	19.6666	61.1499	109.262	211.309	70.7304	84.3492	12.3973	35.519	12.5994	13.8587
※Lower limit of quantification：0.25 ng/mL, limit of detection：0.1 ng/mL

## Sheet: Urine volume
Urine volume (mL)
1st period	pre	0-4 h	4-8 h	8-12 h	12-24 h	24-36 h	36-48 h	48-60 h	60-72 h	72-84 h	84-96 h
MPA001	>10	230	190	183	373	470	473	578	553	405	669
MPA002	>10	171	243	224	500	810	991	475	555	693	536
MPA003	>10	223	183	123	303	613	270	470	203	407	239
MPA004	>10	353	361	329	475	773	265	443	781	613	639
MPA005	>10	933	589	321	1026	1568	895	1866	610	874	853
MPA006	>10	799	358	238	806	393	368	278	243	448	430
※>10 : no measurement of urine volume
2nd period	pre	0-4 h	4-8 h	8-12 h	12-24 h	24-36 h	36-48 h	48-60 h	60-72 h	72-84 h	84-96 h
MPA001	>10	216	296	245	721	389	1093	327	373	471	447
MPA002	>10	306	300	213	591	1419	452	853	706	1401	709
MPA003	>10	141	138	110	366	541	212	316	183	485	268
MPA004	>10	546	909	649	1398	523	487	613	1230	763	696
MPA005	>10	573	540	591	904	817	747	1471	851	1568	1477
MPA006	>10	811	337	378	559	287	573	360	398	491	445
※>10 : no measurement of urine volume
