# Supplementary material for: Urinary profiles of methoxyphenamine and its metabolite after inhalation of methoxyphenamine smoke in humans: aiming to distinguish between active and passive exposure
Source: Forensic Toxicol. 2023 Jan 6;41(2):230–40. doi: 10.1007/s11419-022-00658-2 (PMC10310607; doi:10.1007/s11419-022-00658-2)
Supplement: Supplementary file 3 — (XLSX 37 KB) [file 11419_2022_658_MOESM3_ESM.xlsx]

## Sheet: Temperature(inhalation)
Temperature (°C)	Time after MPA inhalation (min)
inhale LAC	-1	9	10	11	12	13	14	15	16	17	18	19	20	21	22	23	24	25	26	27	28	29	30	31	32	33	34	35	36	37	38	39	40	41	42	43	44	45	46	47	48	49	50	51	52	53
inhale-1	35.8125	36.3125	36.5	36.625	36.6875	36.75	36.8125	36.8125	36.8125	36.8125	36.75	36.75	36.75	36.75	36.75	36.625	36.5	36.5	36.4375	36.5	36.5	36.5	36.5	36.5	36.5	36.5	36.5	36.5	36.4375	36.4375	36.375	36.375	36.4375	36.5	36.5	36.5	36.5625	36.5625	36.5625	36.5625	36.625	36.5625	36.5625	36.625	36.5	36.5
inhale-2	34.875	35.4375	35.5	35.5625	35.625	35.6875	35.6875	35.6875	35.6875	35.6875	35.6875	35.6875	35.6875	35.6875	35.6875	35.6875	35.6875	35.625	35.625	35.625	35.625	35.6875	35.6875	35.6875	35.6875	35.625	35.625	35.625	35.625	35.625	35.625	35.6875	35.6875	35.6875	35.6875	35.6875	35.75	35.75	35.75	35.75	35.8125	35.75	35.75	35.8125	35.8125	35.8125
inhale-3	34.375	34.75	34.875	34.9375	35	35.0625	35.0625	35.0625	35.0625	35.125	35.1875	35.1875	35.25	35.3125	35.3125	35.3125	35.25	35.25	35.1875	35.25	35.25	35.25	35.1875	35.25	35.25	35.25	35.25	35.25	35.1875	35.1875	35.1875	35.1875	35.1875	35.1875	35.1875	35.125	35.125	35.125	35.0625	35.0625	35	34.9375	34.875	34.9375	34.875	34.8125
inhale-4	34.875	35.5	35.625	35.6875	35.75	35.75	35.75	35.75	35.75	35.75	35.75	35.75	35.625	35.625	35.625	35.625	35.625	35.625	35.5625	35.5	35.5	35.5	35.4375	35.4375	35.375	35.375	35.4375	35.4375	35.4375	35.5	35.5625	35.625	35.625	35.6875	35.6875	35.6875	35.6875	35.6875	35.6875	35.6875	35.6875	35.6875	35.6875	35.625	35.625	35.625
inhale-5	35.3125	35.625	35.6875	35.6875	35.6875	35.75	35.6875	35.6875	35.625	35.5625	35.5	35.5	35.5	35.4375	35.375	35.3125	35.25	35.1875	35.0625	35	35	35.0625	35	35.0625	35.0625	34.9375	35	35	35.0625	35.0625	35.0625	35	35.0625	35	35.0625	35.0625	35.0625	35.0625	35.0625	35.0625	35.0625	35	35.0625	35.0625	35.0625	35
inhale-6	35.0625	35.1875	35.25	35.3125	35.375	35.4375	35.5	35.5625	35.5625	35.5625	35.5625	35.5625	35.5625	35.5	35.4375	35.4375	35.4375	35.4375	35.4375	35.375	35.375	35.375	35.3125	35.3125	35.25	35.25	35.1875	35.1875	35.125	35.125	35.0625	35.0625	35.0625	34.9375	34.9375	34.875	34.875	34.8125	34.75	34.75	34.6875	34.5625	34.5	34.5	34.5	34.5
inhale MPA	-1	9	10	11	12	13	14	15	16	17	18	19	20	21	22	23	24	25	26	27	28	29	30	31	32	33	34	35	36	37	38	39	40	41	42	43	44	45	46	47	48	49	50	51	52	53
inhale-1	35.1875	36.0625	36.125	36.25	36.25	36.25	36.25	36.1875	36.0625	35.9375	35.875	35.8125	35.75	35.75	35.6875	35.6875	35.625	35.625	35.5625	35.5625	35.5	35.5	35.5	35.5	35.4375	35.4375	35.4375	35.375	35.375	35.375	35.4375	35.4375	35.4375	35.5	35.5625	35.625	35.6875	35.75	35.75	35.8125	35.875	35.875	35.875	35.875	35.875	35.875
inhale-2	35.3125	35.75	35.75	35.6875	35.625	35.5625	35.4375	35.375	35.375	35.3125	35.3125	35.3125	35.3125	35.3125	35.3125	35.375	35.375	35.4375	35.5	35.5625	35.625	35.6875	35.6875	35.75	35.75	35.75	35.75	35.8125	35.8125	35.8125	35.8125	35.75	35.6875	35.6875	35.625	35.625	35.625	35.625	35.625	35.625	35.625	35.625	35.625	35.5625	35.5625	35.5625
inhale-3	34.6875	35.125	35.0625	35	35	34.9375	34.875	34.8125	34.75	34.75	34.6875	34.6875	34.625	34.5	34.5	34.5	34.4375	34.4375	34.375	34.25	34.25	34.25	34.3125	34.3125	34.375	34.375	34.375	34.3125	34.3125	34.3125	34.3125	34.3125	34.3125	34.3125	34.375	34.375	34.4375	34.375	34.375	34.375	34.375	34.375	34.3125	34.375	34.375	34.4375
inhale-4	35	35.9375	35.9375	36	36.0625	36.0625	36.0625	36.0625	36	36	35.9375	35.875	35.875	35.8125	35.8125	35.8125	35.8125	35.75	35.75	35.6875	35.6875	35.6875	35.6875	35.625	35.5625	35.5625	35.5625	35.5	35.5	35.4375	35.4375	35.4375	35.375	35.375	35.3125	35.25	35.1875	35.125	35.1875	35.1875	35.1875	35.25	35.25	35.25	35.25	35.1875
inhale-5	35.25	36.0625	36.125	36	36	35.9375	35.875	35.875	35.8125	35.6875	35.6875	35.625	35.625	35.5625	35.5625	35.5	35.4375	35.375	35.1875	35.1875	35.1875	35.1875	35.1875	35.1875	35.1875	35.125	35.1875	35.0625	35.125	35	34.875	34.8125	34.8125	34.875	34.8125	34.9375	34.8125	34.75	34.75	34.75	34.5	34.3125	34.0625	33.9375	33.875	33.6875
inhale-6	35.0625	35.6875	35.75	35.8125	35.875	35.8125	35.8125	35.75	35.6875	35.625	35.625	35.5625	35.5	35.4375	35.375	35.3125	35.25	35.1875	35.1875	35.1875	35.125	35.125	35.125	35.0625	35.0625	35.0625	35.0625	35.125	35.125	35.125	35.125	35.125	35.125	35.125	35.125	35.1875	35.25	35.25	35.25	35.25	35.25	35.3125	35.3125	35.3125	35.3125	35.3125

## Sheet: Temperature (1mgkg po) 
Temperature (°C)	Time after MPA administration (min)
po 1 mg/kg water	-1	0	1	2	3	4	5	6	7	8	9	10	11	12	13	14	15	16	17	18	19	20	21	22	23	24	25	26	27	28	29	30	31	32	33	34	35	36	37	38	39	40	41	42	43	44
po LD-1	35.1875	35.25	35.3125	35.4375	35.5	35.5625	35.5625	35.625	35.625	35.625	35.6875	35.75	35.75	35.8125	35.8125	35.8125	35.875	35.875	35.875	35.875	35.875	35.875	35.875	35.875	35.875	35.9375	35.875	35.9375	35.875	35.875	35.875	35.875	35.875	35.875	35.9375	35.9375	35.9375	36	36	36	36	36	36	36	36.0625	36.0625
po LD-2	35	34.9375	34.875	34.9375	34.9375	34.875	34.8125	34.8125	34.8125	34.6875	34.625	34.625	34.5625	34.625	34.6875	34.6875	34.6875	34.6875	34.625	34.5625	34.625	34.625	34.625	34.625	34.625	34.6875	34.6875	34.75	34.75	34.75	34.75	34.8125	34.8125	34.875	34.875	34.875	34.875	34.9375	34.9375	34.875	34.875	34.8125	34.8125	34.875	34.875	34.875
po LD-3	35.3125	35.3125	35.3125	35.375	35.375	35.4375	35.4375	35.4375	35.5	35.5	35.5	35.5625	35.5	35.5625	35.5625	35.5	35.5	35.4375	35.4375	35.4375	35.375	35.375	35.375	35.375	35.375	35.4375	35.5	35.5625	35.5625	35.625	35.6875	35.6875	35.75	35.75	35.75	35.75	35.8125	35.75	35.75	35.75	35.75	35.75	35.75	35.75	35.6875	35.75
po LD-4	35.875	35.8125	35.875	35.875	35.9375	35.9375	35.9375	35.9375	35.9375	35.875	35.8125	35.75	35.75	35.6875	35.625	35.5	35.4375	35.375	35.3125	35.25	35.25	35.1875	35.1875	35.125	35	35	34.9375	34.9375	34.9375	34.9375	34.9375	34.875	34.875	34.875	34.875	34.875	34.8125	34.8125	34.75	34.6875	34.625	34.625	34.6875	34.625	34.625	34.5625
po LD-5	35.9375	35.875	35.9375	36	36	36	36	35.9375	35.9375	35.875	35.75	35.6875	35.6875	35.625	35.5	35.5	35.4375	35.375	35.3125	35.3125	35.25	35.25	35.25	35.25	35.25	35.25	35.1875	35.1875	35.1875	35.1875	35.1875	35.1875	35.1875	35.1875	35.125	35.125	35.0625	35	34.9375	34.875	34.8125	34.75	34.6875	34.625	34.5625	34.5
po LD-6	35.9375	35.875	35.8125	35.75	35.75	35.6875	35.625	35.5625	35.5	35.375	35.3125	35.1875	35.125	35	34.9375	34.8125	34.8125	34.75	34.6875	34.625	34.625	34.5	34.5	34.4375	34.375	34.375	34.25	34.25	34.1875	34.1875	34.125	34.125	34.125	34.125	34.1875	34.1875	34.25	34.25	34.25	34.3125	34.3125	34.375	34.5	34.5	34.5	34.5625
po 1 mg/kg MPA	-1	0	1	2	3	4	5	6	7	8	9	10	11	12	13	14	15	16	17	18	19	20	21	22	23	24	25	26	27	28	29	30	31	32	33	34	35	36	37	38	39	40	41	42	43	44
po LD-1	35.4375	35.4375	35.4375	35.4375	35.5	35.5	35.5	35.5	35.5	35.4375	35.4375	35.4375	35.4375	35.4375	35.375	35.3125	35.375	35.3125	35.375	35.375	35.375	35.3125	35.3125	35.3125	35.375	35.4375	35.5	35.5	35.625	35.6875	35.75	35.75	35.8125	35.8125	35.8125	35.8125	35.75	35.75	35.75	35.8125	35.8125	35.8125	35.8125	35.75	35.8125	35.8125
po LD-2	34.75	34.75	34.8125	34.875	34.875	34.875	34.9375	34.8125	34.75	34.6875	34.6875	34.625	34.625	34.5625	34.5	34.5	34.5625	34.5625	34.625	34.625	34.625	34.625	34.625	34.625	34.6875	34.75	34.75	34.75	34.75	34.8125	34.8125	34.8125	34.8125	34.875	34.9375	34.9375	34.9375	35	34.9375	35	35	35	35.0625	35.125	35.125	35.125
po LD-3	34.6875	34.75	34.75	34.75	34.6875	34.6875	34.6875	34.625	34.625	34.625	34.625	34.625	34.625	34.6875	34.6875	34.75	34.75	34.75	34.75	34.8125	34.8125	34.8125	34.75	34.75	34.75	34.75	34.75	34.8125	34.875	34.875	34.9375	34.9375	35	35	35	35	35.0625	35.0625	35	35	34.9375	34.875	34.9375	35	35.0625	35.125
po LD-4	35.4375	35.4375	35.5	35.625	35.8125	35.875	35.875	35.9375	35.9375	35.9375	35.9375	35.9375	35.9375	36	36	36	36	36	35.9375	35.9375	35.9375	35.875	35.875	35.8125	35.8125	35.75	35.75	35.6875	35.625	35.625	35.625	35.5625	35.5625	35.5625	35.5625	35.5625	35.5	35.5	35.5	35.4375	35.4375	35.375	35.375	35.375	35.375	35.3125
po LD-5	35.25	35.25	35.1875	35.125	35.125	35.0625	35.0625	35	34.875	34.8125	34.8125	34.75	34.6875	34.5625	34.5	34.4375	34.375	34.375	34.3125	34.3125	34.25	34.25	34.1875	34.1875	34.125	34.125	34.1875	34.1875	34.25	34.3125	34.3125	34.3125	34.3125	34.3125	34.375	34.4375	34.4375	34.375	34.375	34.3125	34.3125	34.3125	34.3125	34.375	34.4375	34.5
po LD-6	35.5	35.4375	35.4375	35.375	35.3125	35.3125	35.25	35.25	35.1875	35.125	35.125	35.0625	35.0625	35.0625	35.0625	35.0625	35.0625	35.0625	35.0625	35.0625	35	35	35	35	35.0625	35.0625	35.0625	35.0625	35.0625	35.125	35.125	35.0625	35.0625	35.0625	35	35	35.0625	35.0625	35	35	35	35	34.9375	34.875	34.875	34.875

## Sheet: Temperature (5mgkg po) 
Temperature (°C)	Time after MPA administration (min)
po 5 mg/kg water	-1	0	1	2	3	4	5	6	7	8	9	10	11	12	13	14	15	16	17	18	19	20	21	22	23	24	25	26	27	28	29	30	31	32	33	34	35	36	37	38	39	40	41	42	43	44
po HD-1	35.125	35.1875	35.25	35.25	35.1875	35.0625	35	34.9375	34.875	34.8125	34.75	34.6875	34.6875	34.625	34.625	34.625	34.5625	34.5	34.5	34.5	34.5	34.4375	34.4375	34.4375	34.375	34.375	34.375	34.3125	34.3125	34.375	34.3125	34.25	34.1875	34.1875	34.125	34	34	33.9375	33.8125	33.75	33.6875	33.6875	33.5625	33.5	33.5	33.4375
po HD-2	35.75	35.8125	35.8125	35.875	35.9375	35.9375	35.875	35.75	35.6875	35.5625	35.4375	35.375	35.375	35.375	35.3125	35.25	35.125	35.125	35.0625	35.0625	35.0625	35	34.9375	34.9375	34.875	34.875	34.875	34.875	34.8125	34.8125	34.875	34.8125	34.8125	34.8125	34.875	34.875	34.875	34.875	34.8125	34.8125	34.8125	34.75	34.75	34.6875	34.75	34.8125
po HD-3	35.9375	36	36.0625	36.125	36.1875	36.1875	36.1875	36.1875	36.125	36.1875	36.1875	36.1875	36.125	36.125	36.125	36.125	36.125	36.125	36.1875	36.125	36.0625	36.0625	36.0625	36.0625	36.0625	36.0625	36.0625	36.0625	36.1875	36.125	36.125	36.125	36.125	36.0625	36.0625	36.125	36.125	36.125	36.125	36.0625	36.125	36.125	36.125	36.125	36.125	36.125
po HD-4	35.5	35.625	35.75	35.9375	36.0625	36.1875	36.3125	36.3125	36.375	36.375	36.3125	36.3125	36.25	36.1875	36.1875	36.1875	36.1875	36.1875	36.1875	36.1875	36.25	36.1875	36.1875	36.1875	36.1875	36.1875	36.1875	36.1875	36.1875	36.1875	36.1875	36.25	36.1875	36.1875	36.125	36.125	36.0625	36.0625	36.0625	36.0625	36	36	35.9375	35.9375	35.9375	35.875
po HD-5	35.5625	35.5625	35.625	35.6875	35.6875	35.6875	35.625	35.5625	35.5	35.4375	35.375	35.3125	35.25	35.25	35.25	35.1875	35.1875	35.125	35.125	35.0625	35	34.9375	35	34.9375	34.9375	34.9375	34.875	34.875	34.8125	34.875	34.875	34.9375	34.875	34.875	34.8125	34.75	34.75	34.6875	34.6875	34.75	34.8125	34.8125	34.875	34.875	34.9375	34.9375
po HD-6	35.75	35.75	35.6875	35.625	35.5	35.4375	35.375	35.375	35.3125	35.25	35.25	35.25	35.1875	35.1875	35.25	35.1875	35.1875	35.1875	35.1875	35.1875	35.1875	35.1875	35.1875	35.125	35.125	35.1875	35.1875	35.1875	35.25	35.25	35.25	35.25	35.25	35.25	35.25	35.25	35.1875	35.1875	35.1875	35.1875	35.25	35.25	35.3125	35.3125	35.375	35.4375
po 5 mg/kg MPA	-1	0	1	2	3	4	5	6	7	8	9	10	11	12	13	14	15	16	17	18	19	20	21	22	23	24	25	26	27	28	29	30	31	32	33	34	35	36	37	38	39	40	41	42	43	44
po HD-1	34.75	34.75	34.75	34.6875	34.625	34.625	34.5	34.5	34.4375	34.375	34.3125	34.1875	34.1875	34.0625	34	34	33.875	33.875	33.8125	33.8125	33.8125	33.875	33.875	33.8125	33.875	33.875	33.8125	33.8125	33.8125	33.8125	33.75	33.75	33.75	33.6875	33.6875	33.6875	33.6875	33.625	33.625	33.5625	33.5	33.5	33.5	33.5	33.4375	33.5
po HD-2	35.4375	35.375	35.5	35.6875	35.75	35.6875	35.6875	35.6875	35.6875	35.625	35.5625	35.5	35.5	35.5	35.5625	35.5625	35.5	35.375	35.1875	35.0625	35.125	35.125	35.1875	35.1875	35.25	35.3125	35.4375	35.375	35.1875	35.125	35.0625	35	35	35	35	35.0625	35.125	35.125	35.125	35.0625	35.0625	35.0625	35.0625	34.9375	34.8125	34.75
po HD-3	35.5625	35.625	35.75	35.8125	35.9375	36	36	35.9375	35.9375	36	36	36.0625	36	35.9375	35.9375	35.9375	36	36	36	36.0625	36.1875	36.0625	35.9375	35.875	35.8125	35.8125	35.8125	35.8125	35.8125	35.8125	35.875	36	35.9375	35.9375	36	35.875	35.8125	35.625	35.6875	35.625	35.625	35.5625	35.5625	35.5	35.5	35.5625
po HD-4	35.125	35.1875	35.375	35.5625	35.6875	35.8125	35.875	36	36	36.0625	36.0625	36.0625	36.0625	36.0625	36	35.9375	35.875	35.9375	35.8125	35.75	35.6875	35.625	35.5625	35.5625	35.5625	35.5	35.5	35.5	35.4375	35.4375	35.5	35.5	35.5625	35.5625	35.625	35.625	35.625	35.5625	35.5625	35.5625	35.5625	35.5625	35.5625	35.5625	35.5	35.5
po HD-5	35.625	35.625	35.625	35.625	35.625	35.5625	35.5	35.5	35.4375	35.375	35.3125	35.3125	35.25	35.25	35.1875	35.125	35.0625	35	35	35	35	35	34.9375	34.9375	34.875	34.8125	34.8125	34.8125	34.8125	34.8125	34.75	34.75	34.625	34.625	34.625	34.625	34.6875	34.6875	34.75	34.75	34.8125	34.75	34.8125	34.8125	34.6875	34.5625
po HD-6	35.5625	35.625	35.6875	35.75	35.8125	35.875	35.9375	35.9375	35.9375	35.9375	36	36	36	36	36	36	36	35.9375	35.9375	35.875	35.875	35.875	35.8125	35.8125	35.8125	35.8125	35.875	35.875	35.875	35.8125	35.75	35.8125	35.75	35.8125	35.875	35.9375	36	36	36	36	35.9375	35.9375	35.9375	36	35.9375	35.9375

## Sheet: Activity (inhalation)
Activity (number of counts)	Time after MPA inhalation (min)
inhale LAC	9	10	11	12	13	14	15	16	17	18	19	20	21	22	23	24	25	26	27	28	29	30	31	32	33	34	35	36	37	38	39	40	41	42	43	44	45	46	47	48	49	50	51	52	53
inhale-1	63	61	53	28	55	21	16	10	43	61	81	32	31	13	6	14	78	59	67	59	36	31	44	67	93	24	31	34	26	42	51	32	23	65	93	52	56	66	50	46	92	30	9	58	50
inhale-2	6	2	9	15	19	20	2	7	27	38	19	40	47	61	64	58	60	13	45	42	50	72	61	63	71	25	58	96	50	53	29	41	27	24	27	25	7	14	24	7	10	27	12	32	37
inhale-3	21	13	4	1	3	19	28	35	43	11	0	0	0	1	1	0	0	0	8	7	0	7	0	0	0	0	0	0	7	22	22	39	36	18	33	39	55	41	60	72	86	37	52	77	67
inhale-4	61	52	32	11	63	60	9	27	10	0	0	12	0	0	6	23	54	70	66	71	43	84	73	55	44	30	86	47	15	9	69	53	19	50	78	91	76	68	56	60	71	43	98	84	23
inhale-5	56	40	60	75	31	40	76	79	48	37	39	42	6	10	3	28	47	70	70	46	3	41	19	46	86	54	36	63	28	59	59	42	28	66	18	48	40	62	44	17	52	35	1	0	52
inhale-6	95	46	124	54	97	78	38	19	80	57	40	14	56	75	76	69	69	85	75	20	89	73	43	65	23	61	78	59	81	25	9	48	49	28	16	19	2	1	14	59	67	96	54	54	57
inhale MPA	9	10	11	12	13	14	15	16	17	18	19	20	21	22	23	24	25	26	27	28	29	30	31	32	33	34	35	36	37	38	39	40	41	42	43	44	45	46	47	48	49	50	51	52	53
inhale-1	63	45	55	35	31	12	1	0	0	0	0	0	0	0	0	0	0	0	0	1	0	0	0	2	0	0	47	58	50	30	64	57	40	59	45	33	32	44	39	54	44	44	36	48	11
inhale-2	4	14	11	3	14	1	9	9	16	6	7	18	26	13	17	26	38	45	39	41	52	43	36	57	25	33	77	71	51	45	26	46	22	5	22	3	20	25	3	5	1	0	27	26	9
inhale-3	10	16	6	1	1	11	34	69	69	72	71	65	40	1	1	0	1	0	0	0	0	0	0	0	0	0	0	31	24	0	0	0	1	0	0	0	2	0	1	0	0	0	0	3	0
inhale-4	83	33	48	12	16	12	16	9	15	28	35	6	1	9	25	36	26	3	0	0	5	57	30	5	1	0	1	5	2	4	1	7	22	10	11	25	37	38	47	94	18	19	53	36	17
inhale-5	59	45	52	39	25	29	11	12	33	18	34	23	13	2	7	7	3	6	3	18	15	6	18	13	20	18	13	22	34	0	23	8	23	2	5	1	8	4	1	2	2	0	0	0	0
inhale-6	121	86	93	81	102	71	81	91	51	60	27	86	101	77	45	82	78	83	104	51	18	88	102	111	58	27	43	85	109	84	95	92	105	88	83	97	88	98	97	80	96	106	108	98	82

## Sheet: Activity (1mgkg po)
Activity (number of counts)	Time after MPA administration (min)
po 1 mg/kg water	0	1	2	3	4	5	6	7	8	9	10	11	12	13	14	15	16	17	18	19	20	21	22	23	24	25	26	27	28	29	30	31	32	33	34	35	36	37	38	39	40	41	42	43	44
po LD-1	26	14	11	22	24	9	32	34	32	36	43	50	44	37	34	21	32	32	39	22	33	57	11	10	7	22	15	46	43	53	77	16	6	14	0	19	4	0	12	31	46	27	13	19	23
po LD-2	61	68	86	94	79	62	56	57	63	68	83	57	55	66	58	24	61	67	45	16	68	67	55	37	50	70	40	47	49	9	43	48	21	44	35	25	27	40	45	30	36	41	47	69	47
po LD-3	32	22	23	36	48	42	53	62	52	51	47	64	49	46	41	48	21	52	54	44	34	26	35	51	51	35	74	81	59	62	79	42	40	71	62	53	72	43	52	59	28	41	60	74	66
po LD-4	63	76	45	32	44	22	33	49	40	33	24	36	31	19	22	21	46	38	5	18	42	27	31	72	34	62	20	26	30	38	52	39	23	26	15	17	5	1	2	14	25	18	12	1	0
po LD-5	138	103	125	117	108	124	53	122	107	64	117	128	88	63	56	33	73	42	51	65	104	101	102	105	94	109	100	114	95	135	128	102	98	150	116	68	74	75	52	60	19	0	59	60	53
po LD-6	11	8	8	2	55	0	0	0	1	1	0	0	0	1	0	5	60	32	3	11	28	43	75	90	63	0	0	3	3	7	2	4	0	22	8	39	25	11	17	26	7	0	0	0	0
po 1 mg/kg MPA	0	1	2	3	4	5	6	7	8	9	10	11	12	13	14	15	16	17	18	19	20	21	22	23	24	25	26	27	28	29	30	31	32	33	34	35	36	37	38	39	40	41	42	43	44
po LD-1	11	22	4	1	0	0	0	10	4	1	0	0	13	9	1	0	5	0	1	17	16	29	37	34	22	46	45	7	27	8	19	30	25	20	33	29	11	10	1	0	0	10	10	13	4
po LD-2	52	77	54	29	44	47	65	44	51	37	35	97	85	97	82	84	90	46	51	46	74	74	79	44	31	64	117	117	56	81	37	77	84	44	50	62	82	58	64	64	40	64	28	15	68
po LD-3	30	32	49	36	20	35	64	89	80	79	94	69	68	103	75	79	81	64	35	27	7	17	54	55	50	45	59	76	54	35	73	84	81	72	31	22	9	6	24	30	75	60	80	93	80
po LD-4	57	39	55	45	55	37	64	63	57	69	78	55	58	55	31	39	24	54	31	15	23	16	5	10	23	30	25	30	29	46	41	51	37	42	35	31	9	27	28	45	35	39	37	53	43
po LD-5	31	11	19	17	2	0	0	15	0	0	0	1	0	20	0	3	44	0	0	0	0	0	0	0	21	0	10	0	0	0	9	54	77	56	8	0	0	0	29	18	80	68	34	35	0
po LD-6	18	50	5	29	17	11	14	6	21	35	31	32	1	5	31	17	32	2	13	40	60	63	25	1	27	40	26	21	63	3	53	10	0	6	11	5	22	36	36	18	17	64	53	39	14

## Sheet: Activity (5mgkg po)
Activity (number of counts)	Time after MPA administration (min)
po 5 mg/kg water	0	1	2	3	4	5	6	7	8	9	10	11	12	13	14	15	16	17	18	19	20	21	22	23	24	25	26	27	28	29	30	31	32	33	34	35	36	37	38	39	40	41	42	43	44
po HD-1	10	4	12	28	38	17	41	18	34	32	36	33	36	23	23	38	24	30	24	14	27	29	14	27	13	3	3	12	0	26	7	0	0	0	0	2	0	0	0	3	0	0	0	1	0
po HD-2	39	34	40	29	34	9	13	15	28	41	21	3	0	46	42	21	3	1	0	10	15	1	4	0	0	23	42	30	41	11	34	35	48	10	5	0	0	0	0	0	0	0	0	5	26
po HD-3	121	114	132	115	139	94	125	81	106	94	133	120	98	117	65	101	91	82	120	102	110	108	80	113	80	75	47	38	106	77	59	24	47	47	27	22	27	66	72	48	87	88	94	94	94
po HD-4	52	49	47	52	50	30	89	62	68	61	80	62	43	56	78	47	33	43	2	4	64	89	46	57	57	90	65	95	51	56	41	48	86	60	65	47	84	73	57	39	42	19	76	18	58
po HD-5	30	50	21	17	48	33	15	32	48	15	42	34	10	18	6	16	7	19	50	37	38	17	9	18	16	36	39	23	9	0	0	9	11	31	12	38	49	34	35	24	22	41	46	21	9
po HD-6	48	19	49	81	55	76	69	50	33	44	45	47	61	77	36	69	48	57	50	54	43	48	52	63	48	61	56	70	61	65	56	56	68	75	50	57	27	27	52	70	69	57	46	72	65
po 5 mg/kg MPA	0	1	2	3	4	5	6	7	8	9	10	11	12	13	14	15	16	17	18	19	20	21	22	23	24	25	26	27	28	29	30	31	32	33	34	35	36	37	38	39	40	41	42	43	44
po HD-1	0	0	0	0	0	0	4	0	0	0	0	0	0	0	0	0	0	0	0	1	0	0	0	5	2	1	0	0	6	12	1	6	18	0	0	0	5	0	0	0	4	0	0	0	0
po HD-2	53	28	36	36	27	7	32	1	19	1	25	2	0	0	0	0	11	25	23	13	24	12	37	25	0	0	31	46	37	64	63	67	17	5	23	0	0	35	15	0	1	0	55	43	17
po HD-3	70	85	63	65	85	84	98	89	74	59	79	104	92	98	73	79	70	71	31	27	58	64	81	134	108	102	76	116	63	48	37	18	27	14	11	0	14	21	3	15	1	12	42	60	87
po HD-4	34	37	49	40	29	24	23	46	81	27	46	31	43	23	32	26	5	26	52	14	11	33	21	20	47	32	53	80	80	89	83	101	71	65	69	79	64	80	97	44	76	53	35	92	35
po HD-5	23	21	14	7	8	8	9	29	14	10	0	18	3	2	3	28	22	11	0	0	0	0	2	9	16	5	7	0	0	0	0	0	9	11	3	0	0	0	0	1	0	0	0	0	0
po HD-6	45	61	59	74	80	101	41	80	86	69	67	70	74	72	78	86	69	88	89	81	87	75	89	72	92	80	63	42	74	71	98	82	70	96	68	74	70	46	48	41	59	49	73	50	69
